# Supplementary material for: Phylogenomic analyses of all species of swordtail fishes (genus Xiphophorus) show that hybridization preceded speciation
Source: Nat Commun. 2024 Aug 4;15:6609. doi: 10.1038/s41467-024-50852-6 (PMC11298535; doi:10.1038/s41467-024-50852-6)
Supplement: Supplementary file 4 — Supplementary Data 1 [file 41467_2024_50852_MOESM4_ESM.xlsx]

## Sheet: S1
Supplementary table S1. Tissue resource, technics and data of genome sequencing
Species	Common name	Origin	Sex	Technic	Clean data(GB)	Depth(X)	Heterozygosity	resource
X.birchmanni	Sheepshead swordtail	Cuacuilco	male?	10X, PacBio, Hi-C	-	-	-	Powell et al. 2020
X.malinche	Highland swordtail	Chicayutla	male	10X, PacBio, Hi-C	-	-	-	Powell et al. 2020
X.cortezi	Delicate swordtail	Rio Axtla	male	Illumina short reads	50.81	55.8	0.0014	this study
X.montezumae	Montezuma swordtail	Rio Ojo Frio	female	Illumina short reads	-	-	-	this study
X.continens	Short-sword platyfish	Ojo frio	male	Illumina short reads	44.51	52.4	0.001	this study
X.nezahualcoyotl	Mountain swordtail	Rio Tamesi drainage		Illumina short reads	32.2	39	0.0021	this study
X.nigrensis	Panuco swordtail	Rio Choy	male (XY)	Illumina short reads	55.02	63.8	0.0008	this study
X.multilineatus	High-backed pygmy swordtail	Rio Coy	male (large!)	Illumina short reads	52.99	61.2	0.0015	this study
X.pygmaeus	Pygmy swordtail	Rio Axtla	male	Illumina short reads	63.58	76.2	0.0006	this study
X.meyeri	Marbled swordtail	Múzquiz	male	Illumina short reads	33.47	40	0.0002	this study
X.gordoni	Northern platyfish	Laguna St. Tecla	male	Illumina short reads	57.14	65	0.0004	this study
X.couchianus	Monterrey platyfish	XGSC La Huasteca	female	PacBio Sequel V2	-	77	0.0001	https://www.ncbi.nlm.nih.gov/genome/?term=xiphophorus+couchianus
X.variatus	Variable platyfish	Ciudad Mante	male	Illumina short reads	35.71	42	0.0018	this study
X.sp.I		Monterrey	female	Illumina short reads	30.89	36.8	0.0018	this study
X.evelynae	Puebla platyfish	Necaxa	male	Illumina short reads	44.53	51.8	0.0002	this study
X.milleri	Catemaco platyfish	Catemaco	male	Illumina short reads	38.44	46.6	0.002	this study
X.xiphidium	Swordtail platyfish	Rio Purification	male	10X	51.65	61.4	0.0004	this study
X.andersi	Spiketail platyfish	Rio Atoyac	male (large)	Illumina short reads	45.79	52.2	0.0005	this study
X.maculatus.Bp	Southern platyfish	Kate's lagoon, Belize, BpII	female WY	10X, Hi-C	67.11	56.6	0.0007	this study
X.maculatus.LI	Southern platyfish	Lago lzabal	female	Illumina short reads	56.39	64.2	0.0013	this study
X.maculatus.Jp	Southern platyfish	XGSC Rio Jamapa, Jp163A	male XY	PacBio Sequel	-	83	0.0004	https://www.ncbi.nlm.nih.gov/genome/?term=xiphophorus%20maculatus
X.sp.III		Rio Dolores	female	Illumina short reads	33.17	39.4	0.0002	this study
X.signum	Comma swordtail	Rio Chajmaic	female	Illumina short reads	35.96	43	0.0002	this study
X.alvarezi	Chiapas swordtail	Ixcan	male	Illumina short reads	58.52	66.4	0.0024	this study
X.mayae	Mayan swordtail	Rio Dulce	female	Illumina short reads	38.96	45.8	0.0003	this study
X.sp.II		Arroyo de Carizal	female	Illumina short reads	57.15	63.8	0.0015	this study
X.hellerii	Green swordtail	XGSC Rio Sarabia	male ZZ	PacBio Sequel; Illumina	-	68	0.0013	https://www.ncbi.nlm.nih.gov/genome/?term=Xiphophorus+hellerii
X.kallmani	Catemaco swordtail	Catemaco	male	Illumina short reads	48.01	53.8	0.0012	this study
X.clemenciae	Yellow swordtail	Puente Chino Luiz	female	Illumina short reads	47.2	-	-	this study
X.mixei	Mixe swordtail	XGSC ethanol fixed Rio del Sol	female	Illumina short reads	58.62	67.4	0.0007	this study
X.monticolus	Southern mountain swordtail	El Tejon	female	Illumina short reads	40.25	46.2	0.0005	this study
P.lacandonae	Lacandon priapella	Misol-Ha	female	10X, Hi-C	42.42	30.6	0.0018	this study
