# Supplementary material for: Phylogenomic analyses of all species of swordtail fishes (genus Xiphophorus) show that hybridization preceded speciation
Source: Nat Commun. 2024 Aug 4;15:6609. doi: 10.1038/s41467-024-50852-6 (PMC11298535; doi:10.1038/s41467-024-50852-6)
Supplement: Supplementary file 5 — Supplementary Data 2 [file 41467_2024_50852_MOESM5_ESM.xlsx]

## Sheet: S2
Supplementary Data 2. Genome assembly metrics for each species
Species	Software	Estimated haploid length (bp)	Assembly size (bp)	accomplish	Scaffold N50 (bp)	Contig N50 (bp)	BUSCO v.2.0.1 with actinopterygii_odb9	BUSCO v.5.5.0 with actinopterygii_odb10
X.birchmanni		-	724833684		32000101	1520544	C:97.1%[S:94.6%,D:2.5%],F:1.1%,M:1.8%,n:4584	C:98.3%[S:96.8%,D:1.5%],F:0.5%,M:1.2%,n:3640
X.malinche		-	720561242		32335041	10704631	C:97.7%[S:95.8%,D:1.9%],F:0.8%,M:1.5%,n:4584	C:98.6%[S:97.7%,D:0.9%],F:0.4%,M:1.0%,n:3640
X.cortezi	platanus+cross	668252277	650982954	0.97	2522831	51126	C:96.3%[S:94.5%,D:1.8%],F:1.7%,M:2.0%,n:4584	C:95.9%[S:95.2%,D:0.7%],F:1.6%,M:2.5%,n:3640
X.montezumae		-	673734387		11587104	92563	C:97.7%[S:95.6%,D:2.1%],F:0.9%,M:1.4%,n:4584	C:98.3%[S:97.6%,D:0.7%],F:0.5%,M:1.2%,n:3640
X.continens	platanus+cross	670297274	647376611	0.97	2227681	43662	C:95.9%[S:93.9%,D:2.0%],F:2.0%,M:2.1%,n:4584	C:95.6%[S:94.8%,D:0.8%],F:1.5%,M:2.9%,n:3640
X.nezahualcoyotl	platanus+cross	666629745	639211704	0.96	1916220	40473	C:92.5%[S:90.5%,D:2.0%],F:3.4%,M:4.1%,n:4584	C:91.2%[S:90.3%,D:0.9%],F:2.9%,M:5.9%,n:3640
X.nigrensis	platanus+cross	667478976	650959129	0.98	2891855	79415	C:97.0%[S:94.9%,D:2.1%],F:1.3%,M:1.7%,n:4584	C:97.1%[S:96.5%,D:0.6%],F:1.0%,M:1.9%,n:3640
X.multilineatus	platanus+cross	668197855	647460205	0.97	2928171	71395	C:96.9%[S:95.0%,D:1.9%],F:1.4%,M:1.7%,n:4584	C:96.8%[S:96.3%,D:0.5%],F:1.2%,M:2.0%,n:3640
X.pygmaeus	platanus+cross	669268928	636526820	0.95	2165445	40802	C:95.6%[S:93.8%,D:1.8%],F:2.2%,M:2.2%,n:4584	C:94.9%[S:94.1%,D:0.8%],F:2.1%,M:3.0%,n:3640
X.meyeri	platanus+cross	679421035	641625819	0.94	3530534	61529	C:97.0%[S:94.9%,D:2.1%],F:1.5%,M:1.5%,n:4584	C:96.5%[S:95.7%,D:0.8%],F:1.2%,M:2.3%,n:3640
X.gordoni	platanus+cross	671516531	648927118	0.97	4113180	74904	C:97.2%[S:95.0%,D:2.2%],F:1.2%,M:1.6%,n:4584	C:96.9%[S:96.0%,D:0.9%],F:1.1%,M:2.0%,n:3640
X.couchianus		-
X.variatus	platanus+cross	689080490	648606997	0.94	2917016	62308	C:96.4%[S:94.3%,D:2.1%],F:1.7%,M:1.9%,n:4584	C:96.0%[S:95.2%,D:0.8%],F:1.3%,M:2.7%,n:3640
X.sp.I	platanus+cross	673560317	637776689	0.95	2531044	41384	C:92.8%[S:90.5%,D:2.3%],F:3.5%,M:3.7%,n:4584	C:91.5%[S:90.8%,D:0.7%],F:2.8%,M:5.7%,n:3640
X.evelynae	soap+sspace+cross	686502616	692896175	1.01	2741658	116823	C:97.3%[S:95.2%,D:2.1%],F:1.2%,M:1.5%,n:4584	C:97.2%[S:96.4%,D:0.8%],F:1.2%,M:1.6%,n:3640
X.milleri	platanus+cross	676899413	645170647	0.95	2968304	69798	C:96.8%[S:94.8%,D:2.0%],F:1.5%,M:1.7%,n:4584	C:96.2%[S:95.6%,D:0.6%],F:1.5%,M:2.3%,n:3640
X.xiphidium	supernova+cross	681468020	708675757	1.04	11006352	584556	C:97.4%[S:92.9%,D:4.5%],F:0.9%,M:1.7%,n:4584	C:97.8%[S:94.2%,D:3.6%],F:0.7%,M:1.5%,n:3640
X.andersi	soap+sspace+cross	673235082	691997065	1.03	2521747	75508	C:97.2%[S:94.9%,D:2.3%],F:1.3%,M:1.5%,n:4584	C:96.8%[S:95.9%,D:0.9%],F:1.3%,M:1.9%,n:3640
X.maculatus.Bp		774264345	720350298	0.93	27030896	165095	C:96.1%[S:91.4%,D:4.7%],F:1.6%,M:2.3%,n:4584	C:96.2%[S:92.1%,D:4.1%],F:1.6%,M:2.2%,n:3640
X.maculatus.LI	platanus+cross	654157646	650296913	0.99	2903842	57522	C:97.0%[S:94.9%,D:2.1%],F:1.3%,M:1.7%,n:4584	C:96.6%[S:95.9%,D:0.7%],F:1.3%,M:2.1%,n:3640
X.maculatus.Jp		-
X.sp.III	soap+sspace+cross	689340737	693822990	1.01	2256878	85901	C:97.1%[S:95.2%,D:1.9%],F:1.3%,M:1.6%,n:4584	C:97.3%[S:96.3%,D:1.0%],F:1.1%,M:1.6%,n:3640
X.signum	soap+sspace+cross	681893155	697075269	1.02	2262498	89295	C:97.0%[S:95.1%,D:1.9%],F:1.2%,M:1.8%,n:4584	C:97.2%[S:96.1%,D:1.1%],F:0.9%,M:1.9%,n:3640
X.alvarezi	platanus+cross	687294849	660231540	0.96	2479808	55286	C:96.1%[S:94.2%,D:1.9%],F:1.7%,M:2.2%,n:4584	C:95.7%[S:94.9%,D:0.8%],F:1.6%,M:2.7%,n:3640
X.mayae	soap+sspace+cross	689849112	712134045	1.03	2467092	85827	C:97.3%[S:95.4%,D:1.9%],F:1.1%,M:1.6%,n:4584	C:97.4%[S:96.6%,D:0.8%],F:0.9%,M:1.7%,n:3640
X.sp.II	platanus+cross	672567087	659206454	0.98	2582846	52835	C:96.7%[S:94.6%,D:2.1%],F:1.4%,M:1.9%,n:4584	C:96.1%[S:95.1%,D:1.0%],F:1.6%,M:2.3%,n:3640
X.hellerii		-
X.kallmani	platanus+cross	683066550	656090268	0.96	2658016	67079	C:96.9%[S:94.7%,D:2.2%],F:1.4%,M:1.7%,n:4584	C:96.6%[S:95.7%,D:0.9%],F:1.3%,M:2.1%,n:3640
X.clemenciae	platanus+cross	-	659142198		2857621	70825	C:96.9%[S:94.9%,D:2.0%],F:1.4%,M:1.7%,n:4584	C:96.3%[S:95.5%,D:0.8%],F:1.3%,M:2.4%,n:3640
X.mixei	platanus+cross	674707825	653452475	0.97	2343632	50265	C:96.6%[S:94.5%,D:2.1%],F:1.8%,M:1.6%,n:4584	C:95.6%[S:94.8%,D:0.8%],F:1.6%,M:2.8%,n:3640
X.monticolus	platanus+cross	691112857	651734842	0.94	2509476	54165	C:96.5%[S:94.6%,D:1.9%],F:1.7%,M:1.8%,n:4584	C:96.1%[S:95.3%,D:0.8%],F:1.6%,M:2.3%,n:3640
P.lacandonae		849890291	696591153	0.82	28407697	211222	C:96.7%[S:93.7%,D:3.0%],F:1.3%,M:2.0%,n:4584	C:97.3%[S:95.4%,D:1.9%],F:1.0%,M:1.7%,n:3640
