# Supplementary material for: Phylogenomic analyses of all species of swordtail fishes (genus Xiphophorus) show that hybridization preceded speciation
Source: Nat Commun. 2024 Aug 4;15:6609. doi: 10.1038/s41467-024-50852-6 (PMC11298535; doi:10.1038/s41467-024-50852-6)
Supplement: Supplementary file 6 — Supplementary Data 3 [file 41467_2024_50852_MOESM6_ESM.xlsx]

## Sheet: S5
Supplementary Data 3. Density (%) of GC, small RNA and transposable element in the genome of each species.
Species	GC level	bases masked	Retroelements	SINEs	Penelope	LINEs	CRE/SLACS	L2/CR1/Rex	R1/LOA/Jockey	R2/R4/NeSL	RTE/Bov-B	L1/CIN4	LTR elements	BEL/Pao	Ty1/Copia	Gypsy/DIRS1	Retroviral	DNA transposons	hobo-Activator	Tc1-IS630-Pogo	En-Spm	MuDR-IS905	PiggyBac	Tourist/Harbinger	Other Mirage,	Rolling-circles	Unclassified	Total interspersed repeats	Small RNA	Satellites	Simple repeats	Low complexity
X.birchmanni	39.02	35.9	7.19	0.49	0.06	4.38	0	2.78	0.27	0.07	0.53	0.3	2.33	0.22	0.07	0.7	0.63	17.87	6.16	8.21	0	0	0.08	0.97	0.05	0.54	9.03	34.09	0.19	0.06	0.99	0.18
X.malinche	39.1	37.14	7.14	0.53	0.29	4.48	0	2.79	0.24	0.07	0.5	0.28	2.13	0.19	0.07	0.65	0.5	17.32	5.99	8.03	0	0	0.07	0.95	0.06	1.41	9.88	34.34	0.24	0.11	1.02	0.19
X.cortezi	38.71	32.33	4.96	0.46	0.05	3.36	0	2.34	0.15	0.04	0.41	0.2	1.14	0.1	0.06	0.36	0.12	17.66	6.07	8.4	0	0	0.05	1	0.04	0.32	8.17	30.79	0.16	0.03	0.99	0.19
X.montezumae	38.75	32.26	5.15	0.43	0.04	3.56	0	2.51	0.14	0.05	0.42	0.21	1.16	0.12	0.06	0.37	0.09	17.51	6.03	8.37	0	0	0.05	0.97	0.04	0.31	8.08	30.75	0.15	0.02	0.98	0.19
X.continens	38.7	32.13	4.86	0.48	0.04	3.29	0	2.3	0.14	0.04	0.4	0.2	1.09	0.1	0.06	0.34	0.1	17.65	6.04	8.43	0	0	0.05	1	0.04	0.32	8.07	30.58	0.16	0.03	1.01	0.19
X.nezahualcoyotl	38.61	31.53	4.61	0.45	0.05	3.13	0	2.23	0.13	0.04	0.37	0.18	1.03	0.09	0.05	0.31	0.08	17.54	5.95	8.45	0	0	0.04	1.01	0.04	0.31	7.88	30.03	0.16	0.02	0.97	0.19
X.nigrensis	38.77	32.46	4.96	0.46	0.04	3.4	0	2.36	0.15	0.05	0.41	0.21	1.11	0.1	0.06	0.35	0.1	17.65	6.05	8.42	0	0	0.05	1	0.04	0.34	8.21	30.83	0.17	0.03	1.04	0.19
X.multilineatus	38.74	32.14	4.87	0.46	0.04	3.32	0	2.31	0.15	0.04	0.4	0.2	1.09	0.1	0.06	0.35	0.1	17.61	6.03	8.41	0	0	0.04	1	0.04	0.32	8.08	30.55	0.16	0.03	1.03	0.2
X.pygmaeus	38.71	31.32	4.52	0.47	0.04	3.07	0	2.18	0.13	0.04	0.37	0.17	0.98	0.09	0.05	0.31	0.08	17.45	5.91	8.42	0	0	0.04	1.01	0.04	0.31	7.79	29.76	0.16	0.02	1.02	0.2
X.meyeri	38.74	31.75	4.75	0.45	0.04	3.16	0	2.23	0.13	0.04	0.39	0.18	1.14	0.1	0.05	0.32	0.08	17.51	6	8.39	0	0	0.04	1	0.04	0.31	7.89	30.15	0.15	0.02	1.07	0.19
X.gordoni	38.78	32.36	5.04	0.46	0.04	3.34	0	2.32	0.14	0.04	0.42	0.2	1.24	0.1	0.05	0.34	0.1	17.63	6.11	8.36	0	0	0.04	0.99	0.04	0.32	8.08	30.75	0.15	0.03	1.07	0.19
X.couchianus	39.02	35.08	6.86	0.48	0.05	4.34	0	2.61	0.26	0.07	0.8	0.28	2.04	0.17	0.07	0.54	0.38	17.67	6.2	8.18	0	0	0.06	0.96	0.05	0.38	8.82	33.36	0.17	0.05	1.08	0.19
X.variatus	38.72	31.96	4.78	0.45	0.05	3.24	0	2.27	0.14	0.04	0.4	0.19	1.09	0.1	0.06	0.33	0.1	17.53	6.01	8.36	0	0	0.05	1	0.04	0.31	8.02	30.34	0.16	0.03	1.08	0.19
X.sp.I	38.65	31.36	4.53	0.44	0.05	3.09	0	2.2	0.12	0.04	0.37	0.17	1	0.09	0.05	0.31	0.08	17.46	5.94	8.4	0	0	0.04	1.01	0.04	0.3	7.81	29.8	0.15	0.02	1.03	0.19
X.evelynae	38.89	34.69	6.04	0.47	0.05	4.02	0	2.62	0.22	0.07	0.49	0.29	1.55	0.17	0.07	0.49	0.26	17.79	6.23	8.24	0	0	0.06	0.97	0.05	0.52	9	32.82	0.17	0.04	1.1	0.19
X.milleri	38.75	31.8	4.7	0.44	0.04	3.21	0	2.25	0.14	0.04	0.39	0.19	1.05	0.1	0.05	0.32	0.09	17.53	6.03	8.36	0	0	0.05	1	0.04	0.31	7.94	30.17	0.16	0.02	1.09	0.2
X.xiphidium	38.97	34.09	6.44	0.44	0.04	4.08	0	2.65	0.21	0.06	0.59	0.27	1.92	0.16	0.06	0.52	0.46	17.55	6.09	8.27	0	0	0.06	0.98	0.04	0.38	8.47	32.46	0.16	0.05	1	0.18
X.andersi	38.87	34.35	5.71	0.48	0.05	3.84	0	2.58	0.2	0.07	0.44	0.25	1.39	0.15	0.06	0.44	0.19	17.83	6.24	8.29	0	0	0.06	0.99	0.05	0.44	8.96	32.51	0.19	0.04	1.14	0.19
X.maculatus.Bp	38.91	32.69	5.53	0.41	0.04	3.69	0	2.47	0.18	0.06	0.44	0.25	1.43	0.16	0.06	0.47	0.19	17.31	6.08	8.08	0	0	0.07	0.96	0.04	0.42	8.11	30.96	0.16	0.02	1.08	0.19
X.maculatus.LI	38.77	32.23	4.88	0.45	0.04	3.35	0	2.33	0.15	0.04	0.41	0.21	1.08	0.11	0.06	0.33	0.1	17.66	6.1	8.38	0	0	0.05	1	0.04	0.32	8.03	30.57	0.16	0.03	1.11	0.19
X.maculatus.Jp	38.98	35.64	6.51	0.47	0.04	4.14	0	2.61	0.28	0.08	0.52	0.3	1.89	0.19	0.08	0.57	0.38	17.67	6.17	8.07	0	0	0.09	0.97	0.06	0.84	9.19	33.36	0.18	0.04	1.18	0.18
X.sp.III	38.88	34.82	5.9	0.47	0.05	3.91	0	2.57	0.21	0.05	0.48	0.28	1.51	0.15	0.07	0.45	0.21	18.15	6.37	8.42	0	0	0.08	0.98	0.05	0.41	9.02	33.08	0.19	0.04	1.08	0.19
X.signum	38.86	34.48	5.66	0.46	0.06	3.85	0	2.53	0.21	0.04	0.48	0.27	1.35	0.14	0.07	0.41	0.15	18.15	6.34	8.47	0	0	0.08	0.98	0.05	0.39	8.92	32.73	0.18	0.04	1.1	0.19
X.alvarezi	38.74	32.69	5	0.46	0.05	3.39	0	2.32	0.16	0.04	0.42	0.22	1.16	0.1	0.06	0.35	0.12	17.84	6.16	8.43	0	0	0.05	1.01	0.04	0.33	8.25	31.08	0.16	0.03	1.05	0.19
X.mayae	38.88	35.07	6	0.47	0.06	3.98	0	2.59	0.22	0.06	0.5	0.28	1.54	0.15	0.07	0.46	0.22	18.1	6.37	8.36	0	0	0.06	0.97	0.06	0.44	9.14	33.23	0.22	0.04	1.1	0.19
X.sp.II	38.76	32.67	4.98	0.46	0.04	3.38	0	2.32	0.16	0.04	0.42	0.21	1.14	0.1	0.06	0.35	0.11	17.87	6.17	8.44	0	0	0.05	1.01	0.04	0.33	8.2	31.04	0.16	0.03	1.07	0.19
X.hellerii	39.09	36.95	6.81	0.46	0.07	4.36	0	2.61	0.27	0.07	0.65	0.32	1.99	0.21	0.1	0.59	0.46	18.26	6.37	8.19	0	0	0.17	0.95	0.06	0.98	9.51	34.58	0.2	0.05	1.1	0.18
X.kallmani	38.75	32.5	4.88	0.46	0.05	3.3	0	2.27	0.15	0.04	0.41	0.2	1.12	0.1	0.06	0.34	0.11	17.82	6.14	8.46	0	0	0.05	1.01	0.04	0.32	8.15	30.85	0.17	0.03	1.09	0.2
X.clemenciae	38.79	32.69	5.05	0.47	0.05	3.39	0	2.33	0.16	0.04	0.42	0.21	1.2	0.11	0.06	0.36	0.12	17.74	6.1	8.4	0	0	0.05	1	0.04	0.33	8.24	31.03	0.17	0.03	1.1	0.19
X.mixei	38.78	32.47	4.94	0.46	0.04	3.35	0	2.33	0.15	0.04	0.42	0.2	1.14	0.1	0.06	0.34	0.1	17.74	6.11	8.41	0	0	0.05	1.01	0.04	0.33	8.16	30.84	0.16	0.03	1.07	0.19
X.monticolus	38.74	32.31	4.9	0.46	0.05	3.29	0	2.29	0.14	0.04	0.41	0.2	1.15	0.1	0.06	0.34	0.1	17.67	6.04	8.43	0	0	0.05	1.01	0.04	0.32	8.13	30.7	0.16	0.03	1.06	0.19
P.lacandonae	38.95	33.12	5.37	0.44	0.05	3.51	0	2.28	0.21	0.12	0.42	0.24	1.42	0.15	0.06	0.45	0.2	17.83	6.13	8.41	0	0	0.06	0.99	0.04	0.43	8.18	31.38	0.14	0.02	1.06	0.2
