# Supplementary material for: Phylogenomic analyses of all species of swordtail fishes (genus Xiphophorus) show that hybridization preceded speciation
Source: Nat Commun. 2024 Aug 4;15:6609. doi: 10.1038/s41467-024-50852-6 (PMC11298535; doi:10.1038/s41467-024-50852-6)
Supplement: Supplementary file 7 — Supplementary Data 4 [file 41467_2024_50852_MOESM7_ESM.xlsx]

## Sheet: S3
Supplementary Data 4. The coverage (%) of Xiphophorus maculatus assembly when it was mapped by assembly of each species
	LG1	LG2	LG3	LG4	LG5	LG6	LG7	LG8	LG9	LG10	LG11	LG12	LG13	LG14	LG15	LG16	LG17	LG18	LG19	LG20	LG21	LG22	LG23	LG24	average
X.birchmanni	92.94	92.94	92.54	92.13	92.95	91.26	91.31	85.69	93.83	93.48	92.7	92.54	87.9	84.05	92.43	92.49	88.09	92.02	91.5	92.63	86.61	92.64	91.39	87.14	90.9667
X.malinche	92.93	93.22	92.51	92.18	93.04	91.36	91.28	87.05	94.08	93.24	92.68	92.42	88.8	83.38	92.73	92.45	90.22	91.7	92.33	92.7	86.88	92.8	91.88	86.8	91.1942
X.cortezi	88.68	88.66	87.75	88.03	88.12	86.43	85.59	80.7	90.58	88.77	88.05	88.72	82.71	73.18	89.54	88.16	84.92	86.88	87.94	89.56	78.81	88.36	87.05	79.7	86.1204
X.montezumae	91.44	91.73	91.31	90.77	91.39	89.91	88.44	84.36	93.12	91.8	90.97	91.65	85.37	79.47	91.79	90.48	87.95	90.27	90.47	91.46	84.89	91.54	90.54	82.02	89.2975
X.continens	87.82	88.03	87.28	86.76	87.34	85.57	84.72	80.11	89.58	87.88	87.04	88.15	81.7	70.82	88.62	87.37	83.86	86.11	87.65	88.55	79.72	88.41	86.37	78.3	85.3233
X.nezahualcoyotl	86.42	86.46	85.33	85.33	85.36	83.67	82.85	78.11	88.86	86.11	85.42	86.85	80.26	70.37	87.02	85.65	83.35	84.49	85.75	87.45	77.45	86.53	85.03	76.85	83.7904
X.nigrensis	89.25	89.17	88.26	88.46	88.82	87.26	86.13	81.71	91.21	89.71	88.6	89.65	83.34	72.2	89.81	88.31	85.58	87.36	88.63	89.74	80.56	89.63	87.97	80.05	86.7254
X.multilineatus	88.81	88.78	88.01	88.23	88.14	86.82	85.41	81.43	90.53	88.98	88.17	88.94	82.91	72.58	89.51	88.21	85.04	87.22	88.53	89.29	80.06	89.5	87.77	79.43	86.3458
X.pygmaeus	86.77	86.65	86.13	86.01	85.99	84.65	83.79	79.03	88.69	86.62	85.48	86.83	80.67	70.71	87.7	86.62	82.85	84.31	86.23	87.1	76.36	87.6	84.89	78.02	84.1542
X.meyeri	88.83	88.44	87.95	88.46	88.36	86.8	85.31	80.83	90.43	88.97	87.94	89.24	82.66	72.49	89.79	88.68	85.48	86.51	88.29	89.54	80.27	89.45	87.45	79.52	86.3204
X.gordoni	89.78	89.6	89.32	89.53	89.37	88.32	86.77	82.4	91.13	90.5	89.11	90.11	83.71	74.91	91.16	89.53	86.45	87.75	89.38	90.31	81.86	90.13	88.58	80.2	87.4962
X.couchianus	93.29	92.91	92.86	92.87	93.42	91.99	90.33	86.54	93.68	94.01	93.12	93.17	87.67	82.2	93.34	92.72	90.74	91.99	92.84	92.91	87.71	92.78	92.64	84.01	91.2392
X.variatus	88.35	88.05	87.27	87.44	87.1	86.37	84.68	79.6	89.91	88.14	87.35	88.64	81.92	69.9	88.94	87.93	84.31	86	87.43	89.07	78.74	88.94	86.7	77.91	85.4454
X.sp.I	86.51	86.76	84.21	86.25	85.73	84.75	82.95	77.25	87.99	85.84	85.95	86.7	79.75	69	87.39	85.6	83.29	84.51	86.09	87.62	76.42	87.22	84.53	76.4	83.6963
X.evelynae	92	91.7	91.21	91.46	91.86	89.36	89.13	85.87	93.02	92.31	91.39	91.81	86	80.74	92.4	91.77	88.33	90.57	91.07	91.99	83.19	91.89	90.63	83.28	89.7075
X.milleri	88.59	88.56	87.71	88.32	87.74	86.91	85.32	80.33	90	88.88	87.76	88.84	82.96	71.77	89.7	87.98	84.26	86.42	87.65	89.48	79.53	89.35	87.13	78.47	85.9858
X.xiphidium	91.34	91.74	91.07	90.51	91.39	89.97	88.91	84.55	93.14	91.77	91.05	91.74	85.59	78.25	91.71	90.72	88.53	90.3	90.37	91.85	83.91	91.41	90.03	82.78	89.2763
X.andersi	91.34	91.15	90.44	90.5	91.24	89.87	88.8	84.3	92.37	91.21	91.07	91.2	85.28	78.2	91.88	90.8	87.9	89.96	90.86	91.25	82.77	91.28	90.29	81.98	88.9975
X.maculatus.Bp	90.64	91.3	89.48	90.56	89.03	89.19	87.93	83.08	92.05	90.42	90.7	91.43	83.98	76.34	91.68	90.18	88.23	89.6	90.14	90.42	84.45	90.22	89.25	81.06	88.39
X.maculatus.LI	90.45	90.27	89.24	89.81	89.73	88.29	87.35	82.55	92.13	90.69	90.09	90.37	84.09	76.23	91.32	89.94	87.06	88.56	90.1	90.99	82.04	90.65	88.99	81.7	88.0267
X.sp.III	91.01	91.1	90.14	90.4	90.82	89.57	88.21	84.2	91.86	91.68	90.37	91.07	84.96	79.82	91.6	90.53	87.8	89.47	90.12	91.36	81.85	91.35	89.86	84.24	88.8912
X.signum	90.88	90.77	89.53	90.21	90.44	89.44	87.74	84.31	92.27	91.15	89.69	90.82	84.17	77.86	91.35	89.7	87.33	89.37	89.65	90.71	82.9	90.05	88.96	82.6	88.4125
X.alvarezi	88.58	87.91	87.35	88.34	87.78	86.7	85.49	80.23	90.22	88.89	87.91	88.94	82.17	72.46	89.5	88.1	84.92	86.37	87.96	89.17	79.79	88.49	87.17	79.05	85.9788
X.mayae	90.84	91.01	90.01	90.18	90.78	90.1	88.43	84.62	92.02	91.68	90.41	91.05	83.77	79.36	91.25	90.54	87.53	88.41	90.11	91.26	83.72	91.29	90.03	83.71	88.8379
X.sp.II	88.91	89.28	88.46	88.58	88.27	88.04	86.47	81.99	90.59	89.48	88.79	89.7	83.31	75.19	89.71	89.17	85.64	87.01	87.97	89.69	80.62	89.75	87.56	80.88	86.8775
X.hellerii	93.12	92.4	92.41	92.11	92.93	91.82	91.12	88.38	93.47	93.41	92.13	92.57	88.31	84.87	92.77	92.57	89.02	91.84	91.43	92.83	86.36	92.4	92.02	87.63	91.1633
X.kallmani	89.26	88.76	88.55	88.67	88.61	87.24	86.06	81.4	90.33	89.59	88.49	88.7	83.63	74.16	89.81	89.05	85.69	87.34	88.26	89.45	80.62	88.85	87.38	80.92	86.7008
X.clemenciae	89.3	88.97	88.57	88.81	88.4	87.5	85.94	81.76	90.57	89.81	88.73	89.85	83.26	73.75	89.98	89.04	85.93	87.29	88.56	89.71	81.19	89.74	87.46	80.43	86.8562
X.mixei	88.53	88.34	87.66	88.26	88.22	86.51	85.69	81.86	89.65	89.06	88.09	89.24	82.95	74.3	89.88	88.73	85.25	87.04	88.1	89.18	80.2	89.38	87.12	80.61	86.4104
X.monticolus	88.83	88.85	87.97	87.86	88.05	86.57	85.43	80.84	90.1	88.71	87.97	89.08	82.3	72.96	89.38	88.73	84.96	86.62	87.81	89.04	79.6	89.03	87.43	79.4	86.1467
P.lacandonae	86.53	86.05	85.38	85.6	85.44	84.99	83.16	79.76	87.65	86.01	85.59	86	72.47	68.92	86.72	86.5	83.22	84.68	85.41	86.73	78.14	87.07	85.16	78.58	83.5733
average	89.741	89.6632	88.9003	89.1171	89.2213	87.9752	86.7981	82.4142	91.131	89.9613	89.1229	89.8716	83.5023	75.4981	90.3358	89.2984	86.2494	87.999	88.9881	90.0981	81.5232	89.9268	88.3632	81.0861
