# Supplementary material for: Phylogenomic analyses of all species of swordtail fishes (genus Xiphophorus) show that hybridization preceded speciation
Source: Nat Commun. 2024 Aug 4;15:6609. doi: 10.1038/s41467-024-50852-6 (PMC11298535; doi:10.1038/s41467-024-50852-6)
Supplement: Supplementary file 8 — Supplementary Data 5 [file 41467_2024_50852_MOESM8_ESM.xlsx]

## Sheet: S4
Supplementary Data 5. The sequence difference (%) between the genome of Xiphophorus maculatus and each other species
	LG1	LG2	LG3	LG4	LG5	LG6	LG7	LG8	LG9	LG10	LG11	LG12	LG13	LG14	LG15	LG16	LG17	LG18	LG19	LG20	LG21	LG22	LG23	LG24	whole genome
X.birchmanni	2.14	2.2	2.09	2.13	2.29	2.29	2.26	2.4	2.09	2.32	2.14	2.17	2.28	2.72	2.21	2.32	2.39	2.22	2.22	2.11	2.34	2.2	2.13	2.58	2.25
X.malinche	2.12	2.18	2.06	2.11	2.26	2.28	2.27	2.34	2.06	2.29	2.1	2.13	2.27	2.79	2.16	2.27	2.37	2.19	2.16	2.09	2.25	2.17	2.12	2.51	2.22
X.cortezi	2.15	2.23	2.12	2.13	2.27	2.28	2.25	2.3	2.14	2.36	2.2	2.16	2.24	2.58	2.3	2.34	2.34	2.24	2.23	2.15	2.28	2.19	2.16	2.55	2.24
X.montezumae	2.14	2.17	2.05	2.11	2.27	2.29	2.22	2.38	2.1	2.38	2.11	2.16	2.24	2.79	2.2	2.33	2.32	2.22	2.18	2.11	2.33	2.19	2.13	2.49	2.23
X.continens	2.11	2.2	2.06	2.08	2.26	2.28	2.22	2.3	2.12	2.34	2.11	2.11	2.22	2.55	2.21	2.34	2.31	2.18	2.17	2.1	2.17	2.17	2.14	2.57	2.2
X.nezahualcoyotl	2.15	2.25	2.08	2.13	2.3	2.31	2.26	2.3	2.15	2.38	2.15	2.16	2.23	2.58	2.3	2.36	2.32	2.23	2.21	2.16	2.22	2.21	2.13	2.57	2.24
X.nigrensis	2.18	2.22	2.08	2.15	2.3	2.29	2.27	2.31	2.13	2.37	2.18	2.17	2.28	2.57	2.29	2.34	2.38	2.23	2.24	2.15	2.24	2.23	2.15	2.63	2.25
X.multilineatus	2.15	2.22	2.12	2.13	2.3	2.32	2.26	2.3	2.15	2.33	2.15	2.17	2.24	2.59	2.28	2.35	2.35	2.22	2.24	2.15	2.22	2.22	2.15	2.48	2.24
X.pygmaeus	2.15	2.28	2.1	2.14	2.29	2.28	2.23	2.32	2.16	2.35	2.18	2.16	2.24	2.59	2.29	2.35	2.33	2.22	2.24	2.15	2.23	2.23	2.15	2.54	2.24
X.meyeri	1.86	1.96	1.79	1.76	1.95	1.95	1.94	2.01	1.83	2.02	1.72	1.84	1.94	2.37	2	2.05	1.92	1.85	1.89	1.85	1.88	1.84	1.79	2.19	1.91
X.gordoni	1.87	1.97	1.8	1.76	1.95	1.92	1.89	2.06	1.84	2.03	1.75	1.83	1.97	2.4	2.02	2.05	1.95	1.84	1.87	1.83	1.85	1.79	1.79	2.2	1.91
X.couchianus	1.84	1.92	1.78	1.77	1.93	1.93	1.93	2.06	1.8	2.01	1.69	1.82	1.97	2.53	1.91	2	1.92	1.82	1.86	1.8	1.86	1.81	1.77	2.16	1.9
X.variatus	1.84	1.94	1.81	1.78	1.96	1.93	1.89	2	1.82	2.06	1.74	1.85	1.96	2.23	1.97	2.04	1.91	1.85	1.87	1.84	1.89	1.81	1.8	2.12	1.9
X.sp.I	1.87	1.98	1.87	1.8	1.99	1.95	1.94	2.04	1.87	2.09	1.76	1.85	1.95	2.23	1.96	2.04	1.98	1.87	1.95	1.86	1.84	1.84	1.82	2.19	1.92
X.evelynae	1.81	1.85	1.72	1.72	1.91	1.85	1.85	1.99	1.76	1.98	1.67	1.77	1.9	2.34	1.83	1.98	1.92	1.79	1.83	1.76	1.77	1.75	1.73	2.06	1.84
X.milleri	1.8	1.88	1.77	1.7	1.84	1.82	1.8	1.88	1.76	1.89	1.71	1.73	1.83	2.05	1.84	1.88	1.87	1.76	1.8	1.76	1.73	1.72	1.75	1.99	1.8
X.xiphidium	1.83	1.96	1.8	1.79	1.99	1.93	1.93	2.01	1.82	2	1.74	1.88	1.97	2.41	1.93	2.03	1.92	1.82	1.84	1.81	1.87	1.84	1.75	2.2	1.9
X.andersi	1.77	1.75	1.67	1.69	1.85	1.81	1.77	1.9	1.72	1.93	1.66	1.72	1.86	2.19	1.78	1.92	1.79	1.72	1.76	1.73	1.75	1.7	1.7	1.92	1.78
X.maculatus.Bp	0.57	0.6	0.58	0.55	0.64	0.72	0.67	0.75	0.57	0.64	0.58	0.6	0.71	1.76	0.61	0.67	0.6	0.57	0.57	0.58	0.63	0.55	0.56	1.14	0.63
X.maculatus.LI	0.93	0.96	0.99	0.93	1.04	1.09	1.09	1.2	0.92	1.03	0.92	0.98	1.06	1.95	1.04	1.12	0.98	0.95	0.97	0.91	0.91	0.9	0.9	1.47	1.02
X.sp.III	2.3	2.4	2.3	2.35	2.42	2.37	2.37	2.34	2.3	2.4	2.39	2.36	2.35	2.51	2.43	2.34	2.48	2.38	2.37	2.35	2.31	2.36	2.36	2.24	2.37
X.signum	2.29	2.43	2.31	2.37	2.41	2.4	2.39	2.39	2.31	2.39	2.41	2.38	2.37	2.61	2.41	2.34	2.5	2.38	2.37	2.35	2.35	2.36	2.36	2.29	2.38
X.alvarezi	2.33	2.44	2.32	2.39	2.42	2.42	2.38	2.39	2.34	2.4	2.41	2.39	2.37	2.51	2.46	2.37	2.52	2.4	2.4	2.37	2.37	2.37	2.42	2.29	2.39
X.mayae	2.28	2.39	2.3	2.34	2.4	2.36	2.36	2.37	2.3	2.36	2.37	2.36	2.38	2.52	2.39	2.32	2.45	2.38	2.36	2.34	2.35	2.33	2.41	2.2	2.36
X.sp.II	2.34	2.49	2.33	2.37	2.44	2.38	2.38	2.37	2.33	2.38	2.41	2.37	2.37	2.55	2.43	2.36	2.48	2.39	2.37	2.35	2.36	2.37	2.39	2.35	2.39
X.hellerii	2.32	2.46	2.31	2.36	2.4	2.37	2.38	2.4	2.28	2.36	2.36	2.36	2.38	2.6	2.4	2.32	2.46	2.38	2.36	2.34	2.37	2.35	2.38	2.21	2.38
X.kallmani	2.28	2.41	2.28	2.32	2.38	2.37	2.32	2.33	2.31	2.33	2.39	2.35	2.32	2.5	2.36	2.33	2.41	2.35	2.34	2.34	2.32	2.31	2.38	2.4	2.35
X.clemenciae	2.07	2.17	2.1	2.11	2.23	2.19	2.15	2.19	2.09	2.23	2.2	2.09	2.17	2.41	2.16	2.2	2.23	2.17	2.1	2.09	2.23	2.16	2.16	2.14	2.17
X.mixei	2.13	2.22	2.13	2.16	2.27	2.23	2.19	2.22	2.12	2.29	2.23	2.12	2.21	2.47	2.21	2.26	2.31	2.22	2.17	2.14	2.21	2.22	2.19	2.31	2.21
X.monticolus	2.12	2.22	2.13	2.16	2.28	2.23	2.2	2.23	2.13	2.3	2.23	2.12	2.18	2.47	2.2	2.21	2.25	2.23	2.16	2.12	2.28	2.19	2.2	2.22	2.21
P.lacandonae	5.62	5.65	5.66	5.56	5.6	5.55	5.63	5.73	5.58	5.65	5.81	5.46	5.68	5.98	5.66	5.56	5.86	5.67	5.58	5.56	5.98	5.58	5.64	5.97	5.66
