# Supplementary material for: Phylogenomic analyses of all species of swordtail fishes (genus Xiphophorus) show that hybridization preceded speciation
Source: Nat Commun. 2024 Aug 4;15:6609. doi: 10.1038/s41467-024-50852-6 (PMC11298535; doi:10.1038/s41467-024-50852-6)
Supplement: Supplementary file 9 — Supplementary Data 6 [file 41467_2024_50852_MOESM9_ESM.xlsx]

## Sheet: S6
Supplementary Data 6. Annotation of protein coding genes for each species
Species	Total_gene	single_exon	multi_exon	map_to_Pfam	map_to_RefSeq/SwissProt	with_RNA_support	without_start_condon	pseudo_with_RNA	pseudo_without_RNA	BUSCO v.2.0.1 with actinopterygii_odb9 before annotation	BUSCO v.2.0.1 with actinopterygii_odb10 after annotation	BUSCO v.5.5.0 with actinopterygii_odb10 before annotation	BUSCO v.5.5.0 with actinopterygii_odb10 after annotation
X.birchmanni	23804	1189(5.0%)	22615(95.0%)	20983(88.1%)	23537(98.9%)	21241(89.2%)	723(3.0%)	2805(11.8%)	610(2.6%)	C:97.1%[S:94.6%,D:2.5%],F:1.1%,M:1.8%,n:4584	C:99.1%[S:95.3%,D:3.8%],F:0.7%,M:0.2%,n:4584	C:98.3%[S:96.8%,D:1.5%],F:0.5%,M:1.2%,n:3640	C:99.2%[S:97.0%,D:2.2%],F:0.2%,M:0.6%,n:3640
X.malinche	23423	1162(5.0%)	22261(95.0%)	20666(88.2%)	23141(98.8%)	20948(89.4%)	630(2.7%)	1060(4.5%)	441(1.9%)	C:97.7%[S:95.8%,D:1.9%],F:0.8%,M:1.5%,n:4584	C:99.3%[S:96.1%,D:3.2%],F:0.5%,M:0.2%,n:4584	C:98.6%[S:97.7%,D:0.9%],F:0.4%,M:1.0%,n:3640	C:99.3%[S:98.3%,D:1.0%],F:0.2%,M:0.5%,n:3640
X.cortezi	23341	1072(4.6%)	22269(95.4%)	20269(86.8%)	23019(98.6%)	21312(91.3%)	1167(5.0%)	1163(5.0%)	324(1.4%)	C:96.3%[S:94.5%,D:1.8%],F:1.7%,M:2.0%,n:4584	C:97.3%[S:94.4%,D:2.9%],F:1.9%,M:0.8%,n:4584	C:95.9%[S:95.2%,D:0.7%],F:1.6%,M:2.5%,n:3640	C:96.2%[S:95.4%,D:0.8%],F:2.1%,M:1.7%,n:3640
X.montezumae	23202	1115(4.8%)	22087(95.2%)	20514(88.4%)	22820(98.4%)	20930(90.2%)	762(3.3%)	1249(5.4%)	407(1.8%)	C:97.7%[S:95.6%,D:2.1%],F:0.9%,M:1.4%,n:4584	C:98.8%[S:95.9%,D:2.9%],F:0.9%,M:0.3%,n:4584	C:98.3%[S:97.6%,D:0.7%],F:0.5%,M:1.2%,n:3640	C:98.9%[S:98.0%,D:0.9%],F:0.4%,M:0.7%,n:3640
X.continens	23403	1077(4.6%)	22326(95.4%)	20333(86.9%)	23102(98.7%)	21357(91.3%)	1388(5.9%)	1142(4.9%)	325(1.4%)	C:95.9%[S:93.9%,D:2.0%],F:2.0%,M:2.1%,n:4584	C:97.1%[S:94.1%,D:3.0%],F:2.0%,M:0.9%,n:4584	C:95.6%[S:94.8%,D:0.8%],F:1.5%,M:2.9%,n:3640	C:96.2%[S:95.2%,D:1.0%],F:1.9%,M:1.9%,n:3640
X.nezahualcoyotl	23828	1135(4.8%)	22693(95.2%)	20505(86.1%)	23690(99.4%)	17525(73.5%)	2320(9.7%)	1311(5.5%)	778(3.3%)	C:92.5%[S:90.5%,D:2.0%],F:3.4%,M:4.1%,n:4584	C:92.5%[S:89.3%,D:3.2%],F:4.7%,M:2.8%,n:4584	C:91.2%[S:90.3%,D:0.9%],F:2.9%,M:5.9%,n:3640	C:91.1%[S:90.0%,D:1.1%],F:4.3%,M:4.6%,n:3640
X.nigrensis	23320	1307(5.6%)	22013(94.4%)	20741(88.9%)	23211(99.5%)	16691(71.6%)	1396(6.0%)	907(3.9%)	778(3.3%)	C:97.0%[S:94.9%,D:2.1%],F:1.3%,M:1.7%,n:4584	C:97.7%[S:94.9%,D:2.8%],F:1.5%,M:0.8%,n:4584	C:97.1%[S:96.5%,D:0.6%],F:1.0%,M:1.9%,n:3640	C:97.2%[S:96.4%,D:0.8%],F:1.3%,M:1.5%,n:3640
X.multilineatus	22456	1074(4.8%)	21382(95.2%)	19911(88.7%)	22324(99.4%)	18445(82.1%)	1147(5.1%)	1123(5.0%)	513(2.3%)	C:96.9%[S:95.0%,D:1.9%],F:1.4%,M:1.7%,n:4584	C:97.8%[S:94.7%,D:3.1%],F:1.5%,M:0.7%,n:4584	C:96.8%[S:96.3%,D:0.5%],F:1.2%,M:2.0%,n:3640	C:97.1%[S:96.4%,D:0.7%],F:1.2%,M:1.7%,n:3640
X.pygmaeus	23593	1269(5.4%)	22324(94.6%)	20702(87.7%)	23455(99.4%)	17158(72.7%)	1719(7.3%)	1087(4.6%)	744(3.2%)	C:95.6%[S:93.8%,D:1.8%],F:2.2%,M:2.2%,n:4584	C:96.3%[S:93.4%,D:2.9%],F:2.6%,M:1.1%,n:4584	C:94.9%[S:94.1%,D:0.8%],F:2.1%,M:3.0%,n:3640	C:95.2%[S:93.9%,D:1.3%],F:2.3%,M:2.5%,n:3640
X.meyeri	23173	1246(5.4%)	21927(94.6%)	20577(88.8%)	23051(99.5%)	17150(74.0%)	1348(5.8%)	975(4.2%)	693(3.0%)	C:97.0%[S:94.9%,D:2.1%],F:1.5%,M:1.5%,n:4584	C:97.3%[S:94.3%,D:3.0%],F:1.9%,M:0.8%,n:4584	C:96.5%[S:95.7%,D:0.8%],F:1.2%,M:2.3%,n:3640	C:96.7%[S:95.8%,D:0.9%],F:1.5%,M:1.8%,n:3640
X.gordoni	23540	1269(5.4%)	22271(94.6%)	20967(89.1%)	23426(99.5%)	16493(70.1%)	1364(5.8%)	995(4.2%)	870(3.7%)	C:97.2%[S:95.0%,D:2.2%],F:1.2%,M:1.6%,n:4584	C:97.4%[S:94.4%,D:3.0%],F:1.9%,M:0.7%,n:4584	C:96.9%[S:96.0%,D:0.9%],F:1.1%,M:2.0%,n:3640	C:97.1%[S:96.2%,D:0.9%],F:1.5%,M:1.4%,n:3640
X.couchianus	22784
X.variatus	23144	1244(5.4%)	21900(94.6%)	20448(88.4%)	23018(99.5%)	17801(76.9%)	1395(6.0%)	1094(4.7%)	583(2.5%)	C:96.4%[S:94.3%,D:2.1%],F:1.7%,M:1.9%,n:4584	C:96.9%[S:93.8%,D:3.1%],F:2.2%,M:0.9%,n:4584	C:96.0%[S:95.2%,D:0.8%],F:1.3%,M:2.7%,n:3640	C:96.2%[S:95.2%,D:1.0%],F:1.6%,M:2.2%,n:3640
X.sp.I	23633	1134(4.8%)	22499(95.2%)	20394(86.3%)	23490(99.4%)	17522(74.1%)	2272(9.6%)	1269(5.4%)	705(3.0%)	C:92.8%[S:90.5%,D:2.3%],F:3.5%,M:3.7%,n:4584	C:92.6%[S:89.2%,D:3.4%],F:4.8%,M:2.6%,n:4584	C:91.5%[S:90.8%,D:0.7%],F:2.8%,M:5.7%,n:3640	C:91.5%[S:90.5%,D:1.0%],F:4.0%,M:4.5%,n:3640
X.evelynae	24467	1385(5.7%)	23082(94.3%)	21731(88.8%)	24330(99.4%)	17022(69.6%)	1466(6.0%)	889(3.6%)	854(3.5%)	C:97.3%[S:95.2%,D:2.1%],F:1.2%,M:1.5%,n:4584	C:97.9%[S:94.9%,D:3.0%],F:1.4%,M:0.7%,n:4584	C:97.2%[S:96.4%,D:0.8%],F:1.2%,M:1.6%,n:3640	C:97.9%[S:96.9%,D:1.0%],F:1.1%,M:1.0%,n:3640
X.milleri	22014	1033(4.7%)	20981(95.3%)	19599(89.0%)	21933(99.6%)	16036(72.8%)	1179(5.4%)	987(4.5%)	632(2.9%)	C:96.8%[S:94.8%,D:2.0%],F:1.5%,M:1.7%,n:4584	C:97.3%[S:94.2%,D:3.1%],F:1.8%,M:0.9%,n:4584	C:96.2%[S:95.6%,D:0.6%],F:1.5%,M:2.3%,n:3640	C:96.3%[S:95.4%,D:0.9%],F:2.0%,M:1.7%,n:3640
X.xiphidium	23491	1215(5.2%)	22276(94.8%)	20958(89.2%)	23389(99.6%)	14992(63.8%)	1147(4.9%)	1066(4.5%)	962(4.1%)	C:97.4%[S:92.9%,D:4.5%],F:0.9%,M:1.7%,n:4584	C:98.3%[S:93.1%,D:5.2%],F:1.3%,M:0.4%,n:4584	C:97.8%[S:94.2%,D:3.6%],F:0.7%,M:1.5%,n:3640	C:97.7%[S:94.3%,D:3.4%],F:1.3%,M:1.0%,n:3640
X.andersi	24358	1353(5.6%)	23005(94.4%)	21548(88.5%)	24205(99.4%)	16543(67.9%)	1584(6.5%)	950(3.9%)	931(3.8%)	C:97.2%[S:94.9%,D:2.3%],F:1.3%,M:1.5%,n:4584	C:97.8%[S:94.7%,D:3.1%],F:1.5%,M:0.7%,n:4584	C:96.8%[S:95.9%,D:0.9%],F:1.3%,M:1.9%,n:3640	C:96.9%[S:95.9%,D:1.0%],F:1.4%,M:1.7%,n:3640
X.maculatus.Bp	25002	1255(5.0%)	23747(95.0%)	21521(86.1%)	24512(98.0%)	22870(91.5%)	1162(4.6%)	1917(7.7%)	367(1.5%)	C:96.1%[S:91.4%,D:4.7%],F:1.6%,M:2.3%,n:4584	C:97.4%[S:91.2%,D:6.2%],F:1.9%,M:0.7%,n:4584	C:96.2%[S:92.1%,D:4.1%],F:1.6%,M:2.2%,n:3640	C:96.9%[S:92.9%,D:4.0%],F:1.5%,M:1.6%,n:3640
X.maculatus.LI	23214	1091(4.7%)	22123(95.3%)	20189(87.0%)	22846(98.4%)	21440(92.4%)	1183(5.1%)	1080(4.7%)	253(1.1%)	C:97.0%[S:94.9%,D:2.1%],F:1.3%,M:1.7%,n:4584	C:97.6%[S:94.7%,D:2.9%],F:1.7%,M:0.7%,n:4584	C:96.6%[S:95.9%,D:0.7%],F:1.3%,M:2.1%,n:3640	C:96.9%[S:96.0%,D:0.9%],F:1.1%,M:2.0%,n:3640
X.maculatus.Jp	23238
X.sp.III	22730	1089(4.8%)	21641(95.2%)	20299(89.3%)	22646(99.6%)	15171(66.7%)	1008(4.4%)	1049(4.6%)	852(3.7%)	C:97.1%[S:95.2%,D:1.9%],F:1.3%,M:1.6%,n:4584	C:98.0%[S:95.1%,D:2.9%],F:1.5%,M:0.5%,n:4584	C:97.3%[S:96.3%,D:1.0%],F:1.1%,M:1.6%,n:3640	C:97.4%[S:96.5%,D:0.9%],F:1.0%,M:1.6%,n:3640
X.signum	23627	1358(5.7%)	22269(94.3%)	21200(89.7%)	23573(99.8%)	60(0.3%)	1423(6.0%)	6(0.0%)	1852(7.8%)	C:97.0%[S:95.1%,D:1.9%],F:1.2%,M:1.8%,n:4584	C:97.7%[S:94.7%,D:3.0%],F:1.9%,M:0.4%,n:4584	C:97.2%[S:96.1%,D:1.1%],F:0.9%,M:1.9%,n:3640	C:97.1%[S:96.2%,D:0.9%],F:1.2%,M:1.7%,n:3640
X.alvarezi	22304	1087(4.9%)	21217(95.1%)	19807(88.8%)	22252(99.8%)	15284(68.5%)	1296(5.8%)	1082(4.9%)	749(3.4%)	C:96.1%[S:94.2%,D:1.9%],F:1.7%,M:2.2%,n:4584	C:96.4%[S:93.3%,D:3.1%],F:2.5%,M:1.1%,n:4584	C:95.7%[S:94.9%,D:0.8%],F:1.6%,M:2.7%,n:3640	C:95.6%[S:94.7%,D:0.9%],F:2.1%,M:2.3%,n:3640
X.mayae	24684	1382(5.6%)	23302(94.4%)	21808(88.3%)	24518(99.3%)	18399(74.5%)	1513(6.1%)	903(3.7%)	767(3.1%)	C:97.3%[S:95.4%,D:1.9%],F:1.1%,M:1.6%,n:4584	C:98.0%[S:95.0%,D:3.0%],F:1.4%,M:0.6%,n:4584	C:97.4%[S:96.6%,D:0.8%],F:0.9%,M:1.7%,n:3640	C:97.7%[S:96.8%,D:0.9%],F:0.9%,M:1.4%,n:3640
X.sp.II	23705	1386(5.8%)	22319(94.2%)	21040(88.8%)	23589(99.5%)	15446(65.2%)	1541(6.5%)	1021(4.3%)	857(3.6%)	C:96.7%[S:94.6%,D:2.1%],F:1.4%,M:1.9%,n:4584	C:97.0%[S:93.8%,D:3.2%],F:2.1%,M:0.9%,n:4584	C:96.1%[S:95.1%,D:1.0%],F:1.6%,M:2.3%,n:3640	C:96.5%[S:95.4%,D:1.1%],F:1.6%,M:1.9%,n:3640
X.hellerii	23922
X.kallmani	23615	1325(5.6%)	22290(94.4%)	20899(88.5%)	23492(99.5%)	18033(76.4%)	1373(5.8%)	956(4.0%)	676(2.9%)	C:96.9%[S:94.7%,D:2.2%],F:1.4%,M:1.7%,n:4584	C:97.4%[S:94.5%,D:2.9%],F:1.8%,M:0.8%,n:4584	C:96.6%[S:95.7%,D:0.9%],F:1.3%,M:2.1%,n:3640	C:96.8%[S:95.9%,D:0.9%],F:1.4%,M:1.8%,n:3640
X.clemenciae	22207	1076(4.8%)	21131(95.2%)	19772(89.0%)	22138(99.7%)	16442(74.0%)	1121(5.0%)	965(4.3%)	636(2.9%)	C:96.9%[S:94.9%,D:2.0%],F:1.4%,M:1.7%,n:4584	C:97.3%[S:94.4%,D:2.9%],F:1.8%,M:0.9%,n:4584	C:96.3%[S:95.5%,D:0.8%],F:1.3%,M:2.4%,n:3640	C:96.4%[S:95.5%,D:0.9%],F:1.7%,M:1.9%,n:3640
X.mixei	22345	1090(4.9%)	21255(95.1%)	19824(88.7%)	22281(99.7%)	15202(68.0%)	1230(5.5%)	1121(5.0%)	792(3.5%)	C:96.6%[S:94.5%,D:2.1%],F:1.8%,M:1.6%,n:4584	C:96.9%[S:93.8%,D:3.1%],F:2.3%,M:0.8%,n:4584	C:95.6%[S:94.8%,D:0.8%],F:1.6%,M:2.8%,n:3640	C:95.8%[S:94.8%,D:1.0%],F:2.1%,M:2.1%,n:3640
X.monticolus	23361	1262(5.4%)	22099(94.6%)	20717(88.7%)	23267(99.6%)	15844(67.8%)	1543(6.6%)	952(4.1%)	825(3.5%)	C:96.5%[S:94.6%,D:1.9%],F:1.7%,M:1.8%,n:4584	C:96.8%[S:94.0%,D:2.8%],F:2.2%,M:1.0%,n:4584	C:96.1%[S:95.3%,D:0.8%],F:1.6%,M:2.3%,n:3640	C:96.0%[S:95.2%,D:0.8%],F:1.9%,M:2.1%,n:3640
P.lacandonae	23303	1047(4.5%)	22256(95.5%)	20368(87.4%)	22929(98.4%)	21370(91.7%)	934(4.0%)	1336(5.7%)	353(1.5%)	C:96.7%[S:93.7%,D:3.0%],F:1.3%,M:2.0%,n:4584	C:98.4%[S:94.1%,D:4.3%],F:1.2%,M:0.4%,n:4584	C:97.3%[S:95.4%,D:1.9%],F:1.0%,M:1.7%,n:3640	C:98.0%[S:95.8%,D:2.2%],F:0.8%,M:1.2%,n:3640
	refers to annotation from NCBI
BUSCO	C: complete; S: single-copy; D: duplicated; F: fragmented; M: missing; n: the total number of BUSCO gene
